# Supplementary material for: Objective evaluation of intracochlear electrocochleography: repeatability, thresholds, and tonotopic patterns
Source: Front Neurol. 2023 Aug 8;14:1181539. doi: 10.3389/fneur.2023.1181539 (PMC10446839; doi:10.3389/fneur.2023.1181539)
Supplement: Supplementary file 1 [file Table_1.XLSX]

## Sheet: Sheet1
Threshold	Session A	Session B	TN	FN	FP	TP	Agree obs	Agree exp	Cohen Kappa	se	Cohen lower CI	Cohen upper CI	PABAK	PABAK lower CI	PABAK upper CI	Sessions
sub	1	2	329	9	10	22	0.948649	0.844222	0.670355	0.0736583	0.525988	0.814723	0.897297	0.841936	0.937607	1 & 2
sub	1	3	293	21	7	11	0.915663	0.859849	0.398239	0.108821	0.184954	0.611524	0.831325	0.760832	0.886455	1 & 3
sub	2	3	301	23	6	15	0.915942	0.842394	0.466656	0.0947856	0.28088	0.652432	0.831884	0.76302	0.885966	2 & 3
near	1	2	864	84	93	296	0.867614	0.590218	0.676935	0.0226186	0.632604	0.721267	0.735228	0.696529	0.770662	1 & 2
near	1	3	784	127	89	233	0.824818	0.599375	0.562727	0.0270212	0.509767	0.615688	0.649635	0.604855	0.691292	1 & 3
near	2	3	804	144	75	271	0.830757	0.58341	0.593743	0.0250216	0.544702	0.642785	0.661515	0.618391	0.701609	2 & 3
supra	1	2	35	6	7	63	0.882883	0.531775	0.74987	0.0651847	0.62211	0.87763	0.765766	0.61611	0.872288	1 & 2
supra	1	3	21	7	12	56	0.802083	0.565104	0.54491	0.093504	0.361646	0.728175	0.604167	0.416623	0.752861	1 & 3
supra	2	3	20	10	8	60	0.816327	0.58309	0.559441	0.093821	0.375555	0.743326	0.632653	0.450679	0.774712	2 & 3
all	1	2	864	84	93	296	0.867614	0.590218	0.676935	0.0226186	0.632604	0.721267	0.735228	0.696529	0.770662	1 & 2
all	1	3	784	127	89	233	0.824818	0.599375	0.562727	0.0270212	0.509767	0.615688	0.649635	0.604855	0.691292	1 & 3
all	2	3	804	144	75	271	0.830757	0.58341	0.593743	0.0250216	0.544702	0.642785	0.661515	0.618391	0.701609	2 & 3
mean	0	0	817	118	85	266	0.841063	0.591001	0.611135	0.0248871	0.562357	0.659913	0.682126	0.639925	0.721188	0 & 0
